# Supplementary material for: Early BCR::ABL1 Reduction as a Predictor of Deep Molecular Response in Pediatric Chronic-Phase Chronic Myeloid Leukemia
Source: Cancers (Basel). 2025 Dec 15;17(24):3994. doi: 10.3390/cancers17243994 (PMC12731570; doi:10.3390/cancers17243994)
Supplement: Supplementary file 1 [file cancers-17-03994-s001.zip]

Archive with 1 entries (1 files):
- cancers-4010002-supplementary.docx
